# Supplementary material for: Patient-Reported Outcome Measures (PROMS) in Lymphoma
Source: Curr Oncol. 2025 May 1;32(5):265. doi: 10.3390/curroncol32050265 (PMC12110126; doi:10.3390/curroncol32050265)
Supplement: Supplementary file 1 [file curroncol-32-00265-s001.zip]

Archive with 1 entries (1 files):
- curroncol-3549483-SI.pdf
